# Supplementary material for: Tracheostomy and Ventilator-Associated Pneumonia in Mechanically Ventilated ICU Patients: A Retrospective Matched Cohort Study
Source: J Clin Med. 2026 Jun 21;15(12):4811. doi: 10.3390/jcm15124811 (PMC13301646; doi:10.3390/jcm15124811)
Supplement: Supplementary file 1 [file jcm-15-04811-s001.zip]

Archive with 5 entries (5 files):
- Supplementary Figure S1_Dra.pdf
- Supplementary Figure S2.pdf
- Supplementary Figure S3_Dra.pdf
- Supplementary Table S1.pdf
- Supplementary Table S2.pdf
